# Supplementary material for: Minimally Invasive Protocol for the Management of Unilateral Condylar Hyperplasia: Case Series on Seven Patients
Source: J Clin Med. 2026 Apr 1;15(7):2671. doi: 10.3390/jcm15072671 (PMC13074066; doi:10.3390/jcm15072671)
Supplement: Supplementary file 1 [file jcm-15-02671-s001.zip]

Archive with 1 entries (1 files):
- jcm-4208866-supplementary.pdf
